# Supplementary material for: Agar and Chitosan Hydrogels’ Design for Metal-Uptaking Treatments
Source: Gels. 2024 Jan 11;10(1):55. doi: 10.3390/gels10010055 (PMC10815442; doi:10.3390/gels10010055)
Supplement: Supplementary file 1 [file gels-10-00055-s001.zip]

Archive with 1 entries (1 files):
- gels-2732025-supplementary.pdf
